# Supplementary material for: Mitochondrial Oxidative Stress Promotes Cardiac Remodeling in Myocardial Infarction through the Activation of Endoplasmic Reticulum Stress
Source: Antioxidants (Basel). 2022 Jun 23;11(7):1232. doi: 10.3390/antiox11071232 (PMC9311874; doi:10.3390/antiox11071232)
Supplement: Supplementary file 1 [file antioxidants-11-01232-s001.zip]

Archive with 1 entries (1 files):
- antioxidants-1740424-supplementary.pdf
